# Supplementary material for: SARS-CoV2 pneumonia patients admitted to the ICU: Analysis according to clinical and biological parameters and the extent of lung parenchymal lesions on chest CT scan, a monocentric observational study
Source: PLoS One. 2024 Sep 19;19(9):e0308014. doi: 10.1371/journal.pone.0308014 (PMC11412649; doi:10.1371/journal.pone.0308014)
Supplement: S1 File — (XLSX) [file pone.0308014.s001.xlsx]

## Sheet: Database
IPP	delay_admi_symp	period_admi_cat	delai_hosp_rea	delai_symp_CTScan	delai_rea_TDM	Volume	AGE_ini	BMI_ini	sex_pat	OBESE	MC_hepatique	MC_cardio	MC_respi	MC_renal	MC_immuno	SAPSCALC_ini	cortico_J1J2	Toci_J1J2	Opti_only_J1J2	VMI_J1J2	catecho_J1J2	EER_J1J2	PAO2FIO2_CALC_J1J2	SOFACALC_J1J2	SOFA_RESP_J1J2_cat	SOFA_COAG_J1J2_cat	SOFA_CARDIO_J1J2_cat	SOFA_NEURO_J1J2_cat	SOFA_FOIE_J1J2_cat	SOFA_REIN_J1J2_cat	B_CREAT_J1J2	B_BILI_J1J2	B_LACT_J1J2	H_HEMATO_J1J2	H_PLAQ_J1J2	H_TP_J1J2	ddimere_J1J2	fibrinogene_J1J2	pnn_J1J2	lymphocyte_J1J2	monocyte_J1J2	B_PROCAL_J1J2	crp_J1J2	ferritine_J1J2	IL10_J1J2	IL1_b_J1J2	IL6_J1J2	HLA_DR_J1J2	IL6_HLA_DR_J1J2
15886	10	2	2	10	0	47	72.2765	26.7380	1	0	0	0	0	0	1	48	1	0	1	0	0	0	92.727	4	1	0	0	0	0	0	85.0	18.00	1.2	42.0	208	80	729	7.7	3.4200	4.93	0.00	0.14	167.0	524.0	2.500	0.20	24.20	7873.0	3.07
37010	8	2	1	8	0	82	65.5688	26.7299	1	0	0	0	0	0	0	32	1	0	0	0	0	0	152.000	4	0	0	0	0	0	0	107.0	11.97	1.6	35.0	81	90	4559	9.1	10.7569	1.40	1.82	0.62	.	5064.0	0.000	0.00	3.00	15920.0	0.19
39065	17	3	1	17	0	75	83.3511	31.4077	1	1	0	0	0	1	0	50	1	0	1	0	0	0	71.000	6	1	0	0	0	0	0	166.0	10.26	1.5	42.0	261	83	1180	7.3	11.2000	1.02	0.53	0.23	121.0	1550.0	3.900	0.00	10.40	2923.0	3.56
44949	43	2	1	43	0	55	47.0965	28.9686	1	0	0	0	0	0	0	28	1	0	1	0	0	0	118.000	3	1	0	0	0	0	0	89.6	7.00	1.3	37.0	341	82	739	9.0	6.3719	0.75	0.40	0.26	.	757.0	3.700	0.00	4.60	11591.0	0.40
68262	2	3	33	3	-1	10	79.5017	30.4009	1	1	0	1	0	0	0	41	1	0	0	0	0	0	67.500	5	0	0	0	0	0	0	143.0	.	2.0	43.0	124	57	1343	4.6	4.4416	0.57	0.39	3.43	22.0	338.0	1.600	0.00	13.30	6866.0	1.94
76136	15	2	5	11	4	23	66.2669	31.3092	1	1	0	0	0	0	0	43	1	0	0	0	0	0	190.000	3	0	0	0	0	0	0	102.0	14.00	1.4	39.0	334	92	402	7.0	10.3000	1.06	0.69	0.23	87.0	709.0	0.900	0.00	9.20	6409.0	1.44
83384	6	2	2	6	0	75	75.1211	30.7726	1	1	0	0	0	0	0	33	1	0	1	0	0	0	59.000	4	1	0	0	0	0	0	105.0	10.26	1.8	45.0	302	90	1136	7.9	7.5900	1.19	0.73	0.74	223.0	491.0	3.100	0.76	8.48	7728.0	1.10
114630	11	2	1	11	0	35	55.8932	32.0000	1	1	0	0	0	0	0	37	1	0	1	0	0	0	68.000	9	1	0	0	0	0	1	71.0	13.68	1.9	43.0	245	95	1100	7.9	3.7500	0.49	0.37	0.30	2.9	1944.0	1.000	0.00	16.10	9571.0	1.68
116943	4	3	4	1	3	35	64.3806	32.3266	1	1	0	0	0	0	0	27	1	0	1	0	0	0	92.500	6	1	0	0	0	0	0	69.0	20.52	1.9	39.0	360	96	608	6.1	7.9473	1.41	0.23	0.09	54.0	1225.0	5.100	0.00	68.40	4157.0	16.45
117870	6	2	23	1	5	13	73.1034	29.7143	1	1	0	1	0	1	0	35	1	0	1	0	0	1	74.000	10	1	0	0	0	0	1	678.0	10.00	0.9	26.0	133	.	1715	7.0	4.3292	0.19	0.11	0.40	96.6	559.0	27.700	9.50	133.50	8141.0	16.40
120667	10	3	1	10	0	50	66.3025	41.4063	0	1	0	0	0	0	0	30	1	0	0	0	0	0	290.476	2	0	0	0	0	0	0	94.1	15.00	0.9	35.0	400	77	2341	7.2	8.0825	0.84	0.39	0.08	46.0	837.0	5.600	1.00	16.70	14044.0	1.19
147414	11	3	4	8	3	30	66.0589	32.3029	1	1	0	1	1	0	0	38	1	1	1	0	0	0	90.000	5	1	0	0	0	0	0	73.0	.	1.0	46.0	177	86	1131	9.0	3.6000	0.64	0.35	0.76	156.0	1094.0	0.520	0.00	865.78	13981.0	61.93
149678	.	2	26	.	-4	0	74.0589	56.9330	1	1	0	1	0	0	0	63	0	0	0	0	0	0	124.000	7	0	0	0	1	0	0	185.0	18.81	1.5	54.0	214	48	859	7.0	7.6700	1.30	0.76	0.23	76.3	.	0.100	0.50	44.83	13434.0	3.34
155587	11	3	2	11	0	70	74.7269	30.8172	0	1	0	0	0	0	1	36	1	0	1	0	0	0	71.250	5	1	0	0	0	0	0	59.0	6.00	1.6	31.0	205	95	1706	7.3	4.8000	1.20	0.40	0.52	67.4	436.0	9.510	0.00	32.20	7750.0	4.15
164859	11	1	1	11	0	70	58.7625	24.3141	1	0	0	0	0	0	0	22	0	0	1	0	0	0	176.667	3	0	0	0	0	0	0	120.0	6.84	0.8	36.0	216	.	1400	6.0	6.3000	0.60	0.30	0.23	83.8	1127.0	9.308	0.00	143.90	.	.
165933	6	3	2	6	0	30	60.0493	30.1896	1	1	0	0	0	0	1	34	1	0	1	0	0	0	148.000	4	1	0	0	0	0	0	69.0	14.00	2.2	45.0	252	82	576	6.5	.	.	.	1.12	76.1	974.0	7.400	0.00	35.80	4228.0	8.47
168785	11	2	1	7	4	52	90.6283	23.5330	1	0	0	1	0	0	0	37	0	0	1	0	0	0	120.000	5	1	0	0	0	0	0	91.0	10.00	1.3	40.0	408	87	3901	7.0	7.3800	0.18	0.15	0.11	76.1	741.0	3.000	0.00	21.10	5930.0	3.56
189505	5	2	17	4	1	40	74.4641	32.3555	1	1	0	1	0	0	0	38	1	0	0	0	0	0	66.000	4	0	0	0	0	0	0	186.0	6.00	17.7	47.0	295	89	1156	11.4	11.1139	0.57	0.44	0.31	48.0	1716.0	9.930	2.06	137.80	14972.0	9.20
201214	10	3	10	10	0	46	75.8823	23.4122	1	0	0	1	0	0	1	47	0	0	1	0	0	0	100.000	9	1	0	0	0	0	0	131.0	.	3.2	28.0	96	59	3911	4.3	12.0212	0.44	1.17	62.93	107.0	2918.0	11.410	1.85	124.00	2196.0	56.47
211092	4	3	11	3	1	20	72.8131	23.5989	0	0	0	0	0	0	0	34	0	0	1	0	0	0	171.667	4	1	0	0	0	0	0	38.0	6.00	0.8	34.0	206	93	2900	6.0	5.6717	0.28	0.16	0.28	131.0	2819.0	5.900	0.66	71.74	13273.0	5.40
218713	11	3	3	9	2	53.4	57.7632	25.2493	1	0	0	0	0	0	0	24	1	1	0	0	0	0	385.714	7	0	0	0	0	0	1	57.0	7.00	2.6	42.0	250	86	800	8.3	6.5000	0.80	0.30	0.14	97.9	1161.0	8.520	0.00	25.41	26641.0	0.95
237162	10	3	1	10	0	25	66.9952	26.8548	1	0	0	0	0	0	0	27	1	0	1	0	0	0	208.108	4	1	0	0	0	0	0	80.0	18.81	4.2	40.0	369	98	4020	8.3	9.5000	1.04	0.54	0.12	179.0	1599.0	12.880	2.68	12.90	20517.0	0.63
241150	9	2	3	7	2	17	71.5647	30.1896	1	1	0	0	0	0	0	25	0	0	0	0	0	0	395.238	3	0	0	0	0	0	0	67.0	5.13	2.2	39.0	148	97	570	5.0	4.7600	1.32	0.46	0.10	179.0	699.0	4.700	0.50	97.40	11355.0	8.58
275503	12	3	5	8	4	40	69.5414	28.7201	0	0	0	0	0	0	0	35	1	1	1	0	0	0	124.444	4	1	0	0	0	0	0	46.0	8.00	1.4	37.0	310	100	991	7.4	3.1000	0.56	0.12	0.30	112.0	1679.0	2.940	0.46	97.20	16070.0	6.05
281266	16	3	2	15	1	30	70.7570	28.1530	1	0	0	0	0	0	1	34	1	0	1	0	0	0	90.000	5	1	0	0	0	0	0	230.0	8.00	1.7	40.0	324	100	1232	.	7.6141	9.79	0.31	0.35	.	1855.0	.	.	.	.	.
281540	11	3	2	10	1	88	44.3231	41.6955	1	1	0	0	0	0	0	18	1	0	1	0	0	0	112.308	3	1	0	0	0	0	0	60.0	8.00	1.2	49.0	265	100	579	5.6	3.4558	0.44	0.44	0.10	112.0	1544.0	2.870	2.03	4.60	25982.0	0.18
300768	5	3	1	4	1	50	78.0096	38.0623	1	1	0	0	0	0	1	43	1	0	1	0	0	0	56.000	8	1	0	0	0	0	0	119.0	8.55	1.6	34.0	88	98	1517	6.7	2.4381	0.21	0.11	0.11	6.0	785.0	4.430	0.00	51.08	12622.0	4.05
312683	.	3	1	.	0	74	73.2731	32.5260	0	1	0	0	0	0	0	41	1	1	1	0	0	0	98.000	5	1	0	0	0	0	0	89.0	15.39	1.5	44.0	262	88	3860	9.8	7.7000	1.20	0.40	0.46	492.0	2674.0	13.120	0.84	178.86	2972.0	60.18
313795	11	1	2	11	0	37	75.4251	27.1430	1	0	0	1	0	0	0	38	0	0	1	1	1	0	108.333	11	1	0	1	0	0	1	83.0	13.68	1.2	41.0	236	75	600	5.0	5.1000	1.30	0.50	0.15	97.9	584.0	0.803	0.00	48.30	.	.
322712	9	2	1	9	0	82	65.0869	29.6556	1	0	0	0	0	1	0	54	1	0	0	1	1	1	104.000	11	1	0	1	0	0	1	712.0	12.00	1.0	36.0	232	80	1563	8.9	.	.	.	0.93	.	.	3.900	0.00	84.20	12199.0	6.90
337980	7	1	1	7	0	52	53.7467	29.0659	1	0	0	1	1	0	0	27	0	1	1	0	1	0	120.000	8	1	0	1	0	0	0	76.0	13.68	1.2	44.0	217	93	900	11.0	11.2000	0.50	0.30	0.52	243.0	3834.0	4.380	0.50	12774.00	.	.
339517	9	2	1	6	3	37	74.7433	23.6735	1	0	0	0	1	0	0	32	1	0	1	0	0	0	108.000	5	1	0	0	0	0	0	104.0	8.00	1.4	41.0	190	.	786	7.0	5.9244	0.37	0.25	0.07	243.0	1207.0	6.400	0.00	63.20	6766.8	9.34
349440	13	3	3	11	2	66	74.7488	29.3878	1	0	0	0	0	0	0	32	1	0	1	1	0	0	96.000	5	1	0	0	0	0	0	95.0	11.00	2.4	41.0	198	83	7069	7.2	7.2406	0.53	0.51	14.30	90.0	747.0	7.690	0.00	67.20	10481.0	6.41
364026	10	3	5	10	0	64	71.1759	34.5271	1	1	0	0	1	0	0	34	1	1	1	0	0	0	84.286	5	1	0	0	0	0	0	64.0	11.97	1.3	43.0	206	.	1460	5.9	6.6000	0.40	0.20	0.08	149.0	3309.0	5.460	0.00	63.46	9570.0	6.63
364039	11	2	1	11	0	42	76.5585	21.8608	1	0	0	1	0	0	0	39	1	0	1	0	0	0	102.000	5	1	0	0	0	0	0	82.0	14.00	2.3	44.0	554	84	1365	9.4	14.7477	1.06	0.92	0.78	149.0	764.0	1.100	0.00	34.40	4614.0	7.46
366424	17	3	1	16	1	80	75.7974	25.0292	0	0	0	0	0	0	1	47	1	0	1	0	0	0	172.222	5	1	0	0	0	0	0	48.0	37.62	1.3	41.0	292	88	694	7.0	5.0100	0.52	0.04	3.04	186.0	2297.0	0.800	0.00	8.90	15722.0	0.57
380756	10	2	2	10	0	31	56.3778	26.7968	1	0	0	0	0	0	0	13	1	0	0	0	0	0	352.381	2	0	0	0	0	0	0	67.0	10.26	1.2	40.0	281	.	1252	7.2	7.8500	0.83	0.73	0.35	99.0	3346.0	3.700	0.00	14.10	14007.0	1.01
388858	7	3	3	5	2	40	66.4011	24.1635	0	0	0	0	0	0	0	23	1	0	1	0	0	0	107.500	5	1	0	0	0	0	0	70.0	3.00	0.9	32.0	385	100	1297	6.0	6.5500	0.67	0.16	0.15	174.0	956.0	.	.	.	.	.
398266	.	3	2	.	0	74	71.1650	24.3918	0	0	0	0	0	0	0	38	1	0	1	0	0	0	57.000	5	1	0	0	0	0	0	99.0	11.00	2.2	43.0	147	86	642	6.0	6.0378	0.33	0.17	1.12	163.0	1416.0	8.100	1.70	42.10	16808.0	2.50
401051	11	2	1	11	0	40	55.0500	43.4385	0	1	0	0	0	0	0	46	1	0	1	0	0	0	130.000	6	1	0	0	0	0	1	46.6	7.00	1.0	37.0	341	100	1435	8.3	6.2366	0.87	0.27	0.13	170.0	333.0	3.200	0.80	9.10	17082.0	0.53
415870	11	3	2	11	0	24	61.7577	33.1571	1	1	0	0	0	0	0	29	1	0	1	0	0	0	134.000	4	1	0	0	0	0	0	83.0	9.00	1.2	39.0	425	80	1605	9.2	7.5000	1.30	1.02	0.07	212.0	1563.0	0.830	0.00	10.60	.	.
427071	13	2	6	7	6	22	72.5695	29.1421	1	0	0	0	0	0	0	33	1	0	1	0	0	0	140.000	4	1	0	0	0	0	0	90.0	18.00	2.4	47.0	281	97	440	6.5	5.1892	1.13	0.37	0.05	44.9	858.0	3.400	1.00	20.60	6608.0	3.12
442655	7	3	2	6	1	46	68.7529	40.7597	1	1	0	0	0	0	0	50	1	0	1	0	1	0	98.333	10	1	0	1	0	0	0	170.0	25.65	1.4	42.0	108	86	872	6.4	7.1840	0.88	1.00	0.21	44.5	1258.0	16.760	0.00	53.28	6860.0	7.77
451556	1	3	1	.	.	42.310795606	59.9945	26.8858	1	0	0	0	0	0	0	21	1	0	1	0	0	0	295.238	5	1	0	0	0	0	0	135.0	9.00	1.3	33.0	269	85	1219	7.3	5.5432	0.77	0.37	0.93	31.8	1144.0	3.420	0.00	7.70	9011.0	0.85
457195	4	3	2	4	0	68	74.7406	26.9388	1	0	0	0	0	0	0	35	1	0	1	0	0	0	65.000	5	1	0	0	0	0	0	64.0	11.00	1.7	40.0	170	83	1143	7.8	0.0022	105.09	3.69	0.79	31.8	501.0	7.240	2.68	70.50	18880.0	3.73
1006634	9	2	1	9	0	68	73.5989	29.6875	0	1	0	0	0	0	0	47	1	0	1	0	0	0	79.000	6	1	0	0	0	0	0	122.0	6.00	1.3	41.0	245	88	1186	9.5	9.7456	1.37	0.45	0.31	.	.	1.300	0.00	1.20	7750.0	0.15
1027003	.	3	10	.	.	63.661861024	85.4702	28.2553	0	0	0	1	0	0	0	55	0	0	0	0	0	0	466.667	8	0	0	0	0	0	0	209.0	.	1.8	39.0	168	88	304	4.2	23.7726	2.23	2.00	.	.	.	.	.	.	.	.
1032749	11	1	3	8	3	20	66.5051	31.1419	1	1	0	0	0	0	0	48	0	0	1	0	0	0	105.000	9	1	0	0	0	0	1	94.0	8.55	1.0	36.0	209	93	1100	8.0	4.9000	0.70	0.16	0.28	62.9	1462.0	5.230	0.00	87.56	.	.
1039536	18	3	1	18	0	61	70.5927	26.5779	1	0	0	0	1	0	0	34	1	1	1	0	0	0	97.143	4	1	0	0	0	0	0	81.0	32.49	1.1	43.0	324	71	40191	7.3	9.9000	1.20	1.16	0.20	187.0	1120.0	1.710	0.00	167.00	17831.0	9.37
1044095	7	3	2	6	1	10	58.0999	23.0518	0	0	0	0	0	0	1	42	1	0	1	0	0	0	56.000	4	1	0	0	0	0	0	43.0	6.84	1.0	47.0	198	90	761	6.7	.	.	.	.	.	830.0	2.520	2.97	34.00	12596.0	2.70
1050442	12	3	17	5	7	25	73.4784	23.4843	1	0	0	1	0	0	0	47	1	0	1	0	0	0	67.000	3	1	0	0	0	0	0	100.0	12.00	1.2	38.0	579	76	813	7.2	14.0000	1.57	0.67	0.44	187.0	2107.0	5.500	0.00	88.50	7774.0	11.38
1052116	10	3	1	10	0	65	59.5318	25.5036	1	0	0	0	0	0	1	41	1	0	1	0	0	0	132.000	5	1	0	0	0	0	0	54.0	28.00	1.4	38.0	352	67	5154	10.8	3.0380	0.21	0.10	0.39	442.0	1199.0	3.200	0.00	7.10	.	.
1054366	3	3	3	1	2	47	60.8214	32.1605	1	1	0	0	0	0	0	45	1	0	1	0	0	0	71.250	4	1	0	0	0	0	0	100.0	3.42	1.8	40.0	495	94	1643	9.0	11.0084	1.81	1.66	0.28	82.0	1668.0	5.400	0.70	22.70	8202.0	2.77
1064334	13	2	4	11	2	48	59.7810	18.0609	1	0	0	0	0	1	0	30	1	0	1	0	0	0	136.000	7	1	0	0	0	0	0	135.0	7.00	2.7	40.0	194	90	773	5.8	7.2902	0.47	0.19	0.16	442.0	1715.0	16.500	1.30	587.30	.	.
1064439	11	2	2	10	1	75	64.2793	34.5689	0	1	1	0	0	0	1	58	1	0	1	0	0	0	76.250	5	1	0	0	0	0	0	100.0	6.00	1.5	38.0	353	92	757	7.0	11.8513	0.43	0.39	0.02	82.0	107.0	2.300	1.50	13.70	4641.0	2.95
1089334	11	3	2	9	2	35	61.7467	30.4748	1	1	0	0	0	0	0	31	1	0	1	0	0	0	78.750	3	1	0	0	0	0	0	95.0	4.00	2.2	34.0	177	91	600	4.8	1.8600	0.78	0.30	0.08	21.8	522.0	2.080	0.48	5.70	4293.0	1.33
1093378	8	3	1	8	0	61	75.8850	24.0741	1	0	0	0	0	0	0	22	1	0	0	0	0	0	150.000	3	0	0	0	0	0	0	74.0	11.00	1.0	35.0	121	78	1671	5.8	1.7444	0.12	0.06	0.86	43.0	1323.0	5.400	3.45	67.14	22234.0	3.02
1094369	30	3	7	25	5	49.6	54.9788	24.0882	0	0	0	0	0	1	1	36	1	0	1	0	0	0	91.667	6	1	0	0	0	0	0	266.0	7.00	1.7	25.0	307	74	1154	6.8	.	.	.	15.69	.	1339.0	.	.	.	.	.
1101615	9	2	3	7	2	50	76.4381	32.1039	0	1	0	0	0	0	0	35	1	0	1	0	0	0	366.667	5	1	0	0	0	0	0	73.0	15.39	1.0	33.0	151	84	1460	5.3	4.8498	0.48	0.10	0.21	52.0	301.0	1.850	0.24	18.13	13491.0	1.34
1118576	11	3	5	7	4	34	38.2697	27.1706	1	0	0	0	0	0	0	21	1	0	1	0	0	0	136.000	4	1	0	0	0	0	0	81.0	6.00	1.8	36.0	278	100	1235	6.8	5.9000	1.08	0.20	0.46	84.0	1553.0	4.900	0.00	11.70	14340.0	0.82
1122698	9	3	3	7	2	60	53.7467	28.4082	1	0	0	0	0	0	0	15	1	0	0	0	0	0	314.286	2	0	0	0	0	0	0	91.0	15.39	1.1	44.0	249	.	497	7.6	4.3400	0.71	0.14	0.15	35.9	4077.0	2.900	2.20	7.60	13345.0	0.57
1147095	31	2	28	23	8	21	78.8638	29.8028	1	0	0	1	0	0	0	31	1	0	1	0	0	0	124.000	4	1	0	0	0	0	0	49.0	12.00	1.7	43.0	189	100	710	6.7	7.9000	0.87	0.58	0.04	84.0	1889.0	8.970	1.83	44.50	12335.0	3.61
1162965	5	2	1	4	1	48	84.7228	27.6217	1	0	0	0	0	0	0	43	1	0	0	0	0	0	216.667	4	1	0	0	0	0	0	133.0	7.00	1.2	36.0	250	91	953	7.4	14.3732	0.68	0.64	12.21	89.0	1129.0	8.970	1.83	44.50	12335.0	3.61
1167850	16	3	4	13	3	60	78.2916	38.7097	1	1	0	1	0	0	0	34	1	0	0	0	0	0	155.556	4	0	0	0	0	0	0	112.0	.	3.6	40.0	197	78	613	5.4	4.3000	1.13	0.25	0.17	69.9	534.0	12.360	0.00	964.00	9525.0	101.21
1168086	13	2	1	13	0	74	78.2806	42.6767	1	1	0	0	0	0	0	33	1	0	1	0	0	0	50.000	5	1	0	0	0	0	0	157.0	10.26	1.2	42.0	220	98	2531	7.9	9.0236	0.39	0.12	0.32	143.0	528.0	5.200	0.00	67.50	5409.0	12.48
1170175	11	3	1	11	0	20	73.7796	25.4688	1	0	0	0	0	0	0	32	1	0	1	0	0	0	120.000	4	1	0	0	0	0	0	53.0	9.00	0.9	38.0	288	87	1087	6.2	5.4682	1.00	0.53	0.05	69.9	106.0	0.500	0.28	1.81	10472.0	0.17
1173185	12	3	10	9	3	41	72.7995	30.6737	1	1	0	1	0	0	0	45	1	0	1	0	0	0	47.000	6	1	0	0	0	0	0	90.0	13.68	1.5	35.0	224	88	1981	7.2	7.6330	0.57	0.25	.	143.0	705.0	14.200	0.00	110.00	6365.0	17.28
1188189	10	3	1	10	0	46	75.1266	30.6689	1	1	0	0	0	0	1	58	1	0	1	0	0	0	150.000	6	1	0	0	0	0	0	190.0	6.00	1.0	32.0	276	78	1209	8.8	9.1900	0.77	0.78	3.86	8.0	916.0	2.800	0.80	142.40	.	.
1190397	11	3	2	10	1	60	61.4237	40.7184	1	1	0	0	0	0	0	26	1	0	0	0	0	0	259.208	2	0	0	0	0	0	0	82.0	17.10	1.6	43.0	344	95	1906	7.8	5.7223	0.73	0.26	0.16	142.0	2749.0	74.780	147.98	159.25	14620.0	10.89
1193707	5	1	3	3	2	17	73.8645	39.8413	1	1	1	1	0	0	0	54	0	0	1	0	0	0	126.667	4	1	0	0	0	0	0	103.0	10.26	1.1	45.0	185	92	1000	7.0	4.0900	0.60	0.16	0.56	173.0	2753.0	4.260	0.00	15.35	.	.
1225936	5	3	1	5	0	74	82.9213	31.8415	1	1	0	1	0	0	0	47	1	1	1	0	0	0	116.000	7	1	0	0	0	0	1	119.0	3.42	3.5	37.0	218	85	4423	7.4	7.9888	0.82	0.26	0.52	142.0	535.0	15.600	2.00	73.60	6717.0	10.96
1242031	9	2	1	9	0	40	58.7379	40.4184	1	1	0	0	0	0	0	28	1	0	0	0	0	0	86.667	3	1	0	0	0	0	0	99.0	12.00	1.0	40.0	.	100	3800	11.0	7.9200	2.00	0.82	0.29	225.0	1563.0	0.700	0.00	26.20	10865.0	2.41
1243867	8	2	8	.	.	38	57.5578	29.3965	1	1	0	0	0	0	1	22	1	0	0	0	0	0	295.238	2	0	0	0	0	0	0	54.0	8.55	1.5	33.0	346	68	6885	7.2	6.1404	0.81	0.27	0.12	225.0	2332.0	2.000	1.00	79.10	12576.0	6.29
1252181	9	2	2	8	1	45	46.4914	36.6285	0	1	0	0	0	0	0	29	1	0	1	0	0	0	70.000	0	0	0	0	0	0	0	63.0	1.00	1.2	39.0	202	100	600	6.6	3.4600	0.54	0.10	0.16	38.2	725.0	2.000	1.30	11.80	8378.0	1.41
1254251	11	3	1	11	0	75	66.1246	25.3125	1	0	0	0	0	0	0	29	1	0	1	0	0	0	71.250	5	1	0	0	0	0	0	86.0	11.00	1.3	48.0	176	100	1100	7.8	3.1000	0.51	0.30	0.06	191.0	2875.0	0.000	0.00	20.40	6318.0	3.23
1264045	13	3	194	13	0	39	62.7652	21.6163	1	0	0	0	0	0	0	74	1	0	1	0	1	0	60.000	11	1	0	1	1	0	0	.	.	.	.	.	.	.	.	.	.	.	.	.	.	.	.	.	.	.
1267064	14	3	4	17	-3	73	78.1602	25.8478	0	0	0	0	0	0	0	58	1	0	1	0	0	0	94.000	4	1	0	0	0	0	0	97.0	9.00	1.9	40.0	245	82	943	7.0	.	.	.	0.18	38.1	1430.0	10.000	2.20	16.00	4808.0	3.33
1273632	6	3	13	3	3	10	64.6927	46.5625	0	1	0	0	0	0	0	50	1	0	0	1	0	0	268.000	5	1	0	0	0	0	0	270.0	5.00	1.4	36.0	224	90	1775	7.6	5.0727	0.25	0.20	.	53.2	2175.0	14.800	0.30	32.00	20657.0	1.55
1277565	8	2	5	8	0	70	76.3587	34.5297	0	1	0	0	0	0	1	47	1	0	0	1	1	0	56.000	8	1	0	1	0	0	0	92.0	9.00	1.8	38.0	482	87	1137	8.6	17.1143	3.40	0.53	0.20	204.0	1976.0	25.300	0.10	44.90	9180.0	4.89
1319508	8	2	1	.	.	41	76.2491	36.8481	1	0	0	1	0	0	0	36	1	0	1	0	0	0	138.000	8	1	0	0	0	0	1	74.0	12.00	1.2	38.0	189	90	1626	8.0	6.8198	0.76	0.29	0.22	138.0	1160.0	2.600	0.00	70.20	20566.9	3.41
1327128	9	2	2	8	1	55	72.3696	31.6444	0	1	0	0	0	0	0	39	1	0	1	0	0	0	72.222	5	1	0	0	0	0	0	62.0	6.00	1.6	41.0	246	94	1140	6.5	4.5000	0.62	0.38	0.05	16.0	728.0	2.300	0.00	5.80	11819.0	0.49
1328324	12	3	1	12	0	75	55.2142	34.0807	1	1	0	0	0	0	0	13	1	0	1	0	0	0	146.000	3	1	0	0	0	0	0	82.0	.	1.2	45.0	208	98	899	8.1	11.8973	0.79	0.14	8.02	.	1497.0	64.980	0.00	474.00	15122.0	31.35
1331192	22	3	15	30	-8	90	70.2724	32.0499	0	1	0	0	0	0	0	57	1	0	0	1	1	1	55.000	13	1	0	1	0	0	1	202.0	15.39	1.8	32.0	730	72	8444	10.6	27.5356	2.10	2.01	2.59	361.0	860.0	7.550	0.00	49.31	4609.0	10.70
1371721	13	2	5	9	4	58	53.7687	22.0408	1	0	0	0	0	0	0	35	1	0	1	0	0	0	63.000	5	1	0	0	0	0	0	84.0	8.55	1.8	42.0	160	.	715	7.6	4.8750	1.11	0.45	0.19	361.0	3026.0	6.300	3.07	38.26	4881.0	7.84
1380384	10	1	5	7	3	50	71.1020	31.1419	1	1	0	0	0	1	0	49	0	0	1	0	1	1	142.000	11	1	0	1	0	0	1	590.0	5.13	0.9	36.0	228	67	3912	7.0	.	.	.	3.52	.	1992.0	23.800	0.50	176.20	.	.
1386341	3	3	1	3	0	55	73.0431	23.5989	0	0	0	0	0	0	0	23	1	0	1	0	0	0	67.500	5	1	0	0	0	0	0	62.0	7.00	1.3	44.0	209	100	1382	5.3	3.7397	0.98	0.59	0.03	.	1177.0	2.900	0.00	42.00	12032.0	3.49
1409265	16	2	1	16	0	30	73.8179	32.0010	1	1	0	0	0	0	0	32	1	0	1	0	0	0	200.000	5	1	0	0	0	0	0	84.0	4.00	1.3	40.0	176	87	1100	6.2	2.7808	0.36	0.10	0.01	.	2055.0	6.800	0.00	73.70	13782.0	5.35
1410580	10	2	10	2	8	46	75.4524	30.9224	1	1	0	1	0	0	0	64	1	0	0	1	1	1	122.000	14	1	0	1	1	0	1	274.0	6.00	7.3	29.0	618	43	332	7.2	17.7210	0.69	0.50	0.48	.	3064.0	3.400	1.50	226.40	5586.0	40.53
1414398	6	3	2	24	-18	65	21.7029	64.0625	0	1	0	0	0	0	0	32	1	0	0	1	1	0	79.000	8	1	0	1	0	0	0	97.0	15.00	3.6	32.0	220	79	15568	4.3	15.3552	2.23	0.37	5.87	242.0	2848.0	23.260	0.00	213.00	4330.0	49.19
1440557	10	3	6	.	.	78	73.2758	30.8957	1	1	0	1	0	0	0	41	1	1	1	0	0	0	106.000	5	1	0	0	0	0	0	162.0	49.00	1.2	37.0	202	.	486	7.2	9.2000	0.44	0.52	0.25	242.0	312.0	5.790	0.76	141.50	6340.0	22.32
1455144	8	2	1	8	0	35	76.1862	31.9193	1	1	0	0	0	0	0	32	1	0	1	0	0	0	150.000	4	0	0	0	0	0	1	101.0	8.00	1.3	36.0	135	91	3705	7.4	5.0700	0.87	0.19	0.30	217.0	1158.0	11.200	0.70	27.40	18459.0	1.48
1455846	5	3	2	5	0	30	72.7310	22.0932	1	0	0	1	0	0	1	60	0	0	1	0	1	0	206.000	12	1	1	1	0	0	0	270.0	8.00	1.0	21.0	23	74	3730	6.1	0.4066	0.25	0.13	10.91	214.0	.	168.000	22.98	294.60	10897.0	27.03
1464606	15	3	9	16	-1	75	83.0938	23.2526	1	0	0	1	0	0	0	26	1	0	0	0	0	0	172.500	3	0	0	0	0	0	0	60.0	15.00	1.9	39.0	390	74	21326	5.0	11.7972	0.54	0.27	0.12	.	789.0	2.310	0.00	21.90	18255.0	1.20
1468576	12	2	1	8	4	20	82.1136	30.2992	1	1	0	0	0	0	0	56	1	0	0	0	0	0	72.000	3	0	0	0	0	0	0	89.0	11.00	1.8	44.0	285	97	425	6.1	4.9000	0.44	0.42	0.09	.	1010.0	0.900	0.00	3.40	5761.0	0.59
1469045	9	2	5	9	0	42	30.6119	63.9843	0	1	0	0	1	0	0	17	1	0	1	0	0	0	56.000	4	1	0	0	0	0	0	61.0	15.39	1.8	37.0	397	85	201	7.4	.	.	.	.	.	.	4.100	1.70	18.80	16922.0	1.11
1475316	10	3	3	9	1	25	36.2218	29.0367	1	0	0	0	0	0	0	10	1	0	1	0	0	0	200.000	3	1	0	0	0	0	0	78.0	5.00	0.9	41.0	292	100	800	1.0	10.2642	0.53	0.36	0.08	8.5	780.0	3.500	0.00	40.30	31721.0	1.27
1477303	8	2	3	6	2	5	76.7064	27.7551	0	0	0	1	0	0	0	33	0	0	0	0	0	0	404.762	2	0	0	0	0	0	0	74.0	6.84	0.6	42.0	155	78	900	5.0	.	.	.	.	.	.	0.000	0.00	18.40	.	.
1477305	14	3	3	12	2	31	84.8323	22.1453	1	0	0	0	1	0	0	53	1	1	1	0	0	0	60.000	5	1	0	0	0	0	0	77.0	11.00	1.3	48.0	275	100	1944	7.2	8.6000	0.23	0.54	0.11	.	549.0	17.390	0.00	17940.00	7436.0	2412.59
1483666	9	2	4	9	0	37	72.3450	21.8608	1	0	0	0	0	0	0	32	1	0	1	0	0	0	75.294	4	1	0	0	0	0	0	85.8	9.00	1.7	36.0	352	81	1590	7.2	4.4973	0.32	0.35	0.15	.	.	2.700	1.00	44.70	7731.0	5.78
1494688	7	3	5	3	4	46.710234624	73.7851	25.4808	0	0	0	1	0	0	0	44	1	1	1	0	0	0	106.000	7	1	0	0	0	0	1	45.0	15.00	1.8	38.0	298	93	1835	7.2	5.2000	1.02	0.24	0.10	106.0	1848.0	0.450	0.41	373.00	8567.0	43.54
1499590	11	2	2	10	1	60	82.3272	24.6097	0	0	0	0	0	0	1	41	1	0	1	0	0	0	62.000	1	0	0	0	0	0	0	52.0	6.00	.	33.0	414	77	1916	8.2	11.4000	0.32	0.51	1.79	106.0	4053.0	1.500	0.00	121.30	3506.0	34.60
1500433	1	2	1	1	0	19	61.5414	33.7981	0	1	0	1	0	0	0	35	1	0	0	0	0	0	719.048	3	0	0	0	0	1	0	111.0	111.00	1.3	37.0	191	54	933	4.8	6.1645	0.50	0.14	0.93	26.8	415.0	3.200	0.00	8.90	20700.0	0.43
1501989	8	3	1	.	.	90	82.3600	28.3737	1	0	0	0	0	0	0	41	1	0	0	0	0	0	63.000	3	0	0	0	0	0	0	85.0	9.00	1.7	48.0	243	90	1399	7.4	13.3243	1.06	0.76	0.22	26.8	712.0	15.500	0.00	60.30	3668.0	16.44
1517039	2	3	2	1	1	60	56.9473	40.7297	0	1	0	0	0	0	0	36	1	0	1	0	0	0	78.571	4	1	0	0	0	0	0	78.0	5.00	0.9	35.0	396	93	667	6.1	4.7000	0.70	0.48	0.18	24.7	737.0	3.710	0.00	4.30	.	.
1528679	10	3	3	8	2	90	79.6742	29.0548	1	1	0	1	0	1	0	46	1	0	0	0	0	0	77.143	4	0	0	0	0	0	0	118.0	3.42	1.8	32.0	232	.	1113	6.7	7.5775	0.66	0.44	0.17	24.7	948.0	6.210	0.00	60.38	10258.0	5.89
1532436	6	3	1	6	0	40	60.6379	35.0781	0	1	0	0	0	1	0	47	1	0	0	0	0	0	72.000	6	0	0	0	0	0	1	326.0	326.00	0.7	32.0	221	99	2561	6.8	.	.	.	0.81	.	1294.0	.	.	52.00	.	.
1533396	9	2	1	9	0	75	82.8501	25.5017	1	0	0	1	0	0	0	51	1	0	1	0	0	0	50.000	5	1	0	0	0	0	0	109.0	9.00	1.6	40.0	243	87	1000	9.9	19.5000	0.40	0.23	30.50	83.0	1466.0	14.600	7.50	96.60	18990.0	5.09
1539443	10	3	3	9	1	10	48.9637	24.4248	1	0	0	0	0	0	0	30	1	0	1	0	0	0	101.818	4	1	0	0	0	0	0	79.0	12.00	1.4	42.0	256	100	779	6.0	7.4083	1.19	0.87	0.05	31.2	1035.0	2.330	0.00	6.80	250205.0	0.03
1550600	14	3	1	.	.	65.883553355	54.8884	35.9464	1	1	0	0	0	1	1	54	0	0	0	1	1	1	104.444	14	1	0	1	1	0	1	402.0	7.00	1.1	27.0	315	82	12900	8.9	11.8299	0.79	0.97	2.00	31.2	690.0	5.860	0.00	29.00	12942.0	2.24
1552189	13	3	7	8	5	61	45.3799	29.7228	0	0	0	0	0	0	0	26	1	0	1	0	0	0	130.909	5	1	0	0	0	0	0	53.0	10.00	1.3	35.0	388	100	651	6.3	4.7000	1.19	0.20	0.04	11.9	818.0	5.910	0.00	36.10	8279.0	4.36
1555290	6	3	77	6	0	50	77.5907	35.8116	0	1	0	0	1	0	0	37	1	0	1	0	0	0	71.429	4	1	0	0	0	0	0	109.0	8.55	1.0	43.0	227	64	2062	5.0	2.8700	0.44	0.48	0.32	11.9	1892.0	12.740	0.00	192.25	6322.0	30.41
2009898	9	2	4	6	3	50	78.9760	24.9827	1	0	0	0	0	0	0	28	1	0	0	0	0	0	319.048	2	0	0	0	0	0	0	78.0	8.55	1.0	43.0	199	.	1000	6.9	7.7000	0.67	0.29	0.08	155.0	1253.0	0.400	1.10	8.40	10145.0	0.83
2014168	19	2	2	18	1	65	57.3196	22.3438	1	0	0	0	0	0	0	32	0	0	1	0	0	0	224.324	5	1	0	0	0	0	0	223.0	6.00	1.0	35.0	236	95	600	.	.	.	.	0.25	.	332.0	7.400	0.00	73.60	.	.
2019429	13	3	6	8	5	59	59.9808	26.9983	0	0	0	0	0	0	0	26	1	0	1	0	0	0	130.000	4	1	0	0	0	0	0	48.0	10.00	1.2	39.0	248	86	774	6.9	.	.	.	0.17	10.3	347.0	2.680	0.00	7.70	8700.0	0.89
2021980	15	3	15	14	1	33	77.3580	23.3784	0	0	0	0	0	0	1	42	1	0	1	0	0	0	61.250	4	0	0	0	0	0	0	63.0	8.00	1.1	44.0	117	.	4288	6.3	2.6594	0.65	0.13	0.22	10.3	4472.0	9.500	0.00	55.30	6169.0	8.96
2025979	12	3	6	8	4	33	62.8337	28.3951	1	0	0	0	0	0	0	29	1	0	1	0	0	0	54.000	4	1	0	0	0	0	0	76.0	12.00	1.4	45.0	251	100	727	6.9	.	.	.	0.16	88.1	1038.0	7.000	0.50	44.60	.	.
2037157	5	1	5	2	3	0	79.4552	21.1073	1	0	0	1	0	0	1	59	1	0	1	0	0	0	104.000	4	1	0	0	0	0	0	61.0	8.55	7.1	37.0	177	84	2496	8.0	5.1900	0.86	0.54	1.30	175.0	11719.0	120.000	2.13	82.60	7000.0	11.80
2067416	13	3	1	11	2	31	61.8836	31.8635	0	1	0	0	0	0	1	34	0	0	0	0	0	0	85.000	3	0	0	0	0	0	0	55.0	10.00	3.9	36.0	190	91	927	5.8	.	.	.	2.24	175.0	1524.0	8.570	0.11	127.00	13588.0	9.35
2069464	10	3	3	10	0	60	79.8905	29.2421	0	0	0	1	0	0	0	35	1	0	0	0	0	0	319.048	2	0	0	0	0	0	0	91.0	5.13	1.9	36.0	325	.	1168	6.5	13.2860	0.66	0.47	0.11	84.3	1232.0	3.400	0.40	6.00	.	.
2074310	9	3	1	9	0	34	74.8419	23.3067	1	0	0	0	0	0	0	42	1	1	0	0	0	0	251.951	4	0	0	0	0	0	0	150.0	6.84	1.3	41.0	197	100	1341	7.7	7.4676	0.55	0.29	0.23	113.0	4465.0	12.780	1.40	87.58	14961.0	5.85
2076523	6	3	1	6	0	70	65.7823	27.2222	1	0	0	0	0	0	0	35	1	0	0	1	1	0	122.000	13	1	0	1	1	0	0	228.0	19.00	2.4	46.0	315	87	2352	7.8	17.2825	0.61	1.15	5.59	113.0	1103.0	7.000	1.30	54.00	24343.0	2.22
2088211	6	2	6	5	1	59	68.8925	30.3528	0	1	0	0	0	0	0	38	1	0	0	1	1	0	51.000	6	0	0	1	0	0	0	73.0	9.00	1.5	36.0	331	.	742	7.6	4.5578	0.37	0.16	0.74	234.0	1233.0	5.900	0.00	10.40	6651.0	1.56
2105059	11	3	1	11	0	56	68.3340	25.8645	1	0	0	0	0	0	0	38	1	0	1	0	0	0	64.000	7	1	0	0	0	0	0	231.0	10.00	1.3	37.0	136	100	3345	.	4.6339	0.67	0.85	1.67	.	3530.0	15.000	0.00	226.60	10283.0	22.04
2110447	1	2	1	1	0	48	83.4004	26.6582	1	0	0	1	0	1	0	46	1	0	0	1	1	0	180.000	5	1	0	1	0	0	0	163.0	6.84	1.4	30.0	225	90	3976	3.7	6.9301	0.80	0.64	4.30	46.6	81.0	1.100	1.10	16.40	17004.0	0.96
2131456	33	3	27	7	26	62.068749569	66.3901	23.8150	1	0	0	1	1	0	0	18	0	0	1	0	0	0	61.000	5	1	0	0	0	0	0	44.0	6.00	1.4	39.0	311	73	923	6.4	10.7102	0.80	1.00	0.18	46.6	.	1.200	0.00	10.50	9238.0	1.14
2146200	4	3	1	4	0	30	59.7864	27.4587	1	0	0	0	0	0	0	19	1	0	0	0	0	0	333.333	2	0	0	0	0	0	0	94.0	6.84	1.1	34.0	217	100	442	7.7	5.8018	0.21	0.24	0.46	81.9	209.0	10.170	3.88	89.90	11321.0	7.94
2151247	3	3	3	2	1	50	78.9076	26.1285	1	0	0	0	0	0	0	33	1	0	1	0	0	0	122.000	3	1	0	0	0	0	0	67.0	10.00	1.2	36.0	274	99	2295	8.4	7.0200	0.54	0.22	0.27	217.0	785.0	3.210	0.65	9.54	7275.0	1.31
2169476	6	2	1	8	-2	65	80.4189	24.9336	1	0	0	0	0	0	0	42	1	0	1	0	0	0	134.000	4	1	0	0	0	0	0	70.0	13.00	2.0	43.0	276	69	8	8.0	17.0240	0.77	0.35	0.38	217.0	1738.0	10.500	0.00	53.30	2698.0	19.76
2174882	11	3	1	11	0	70	78.4997	25.8044	0	0	0	0	0	0	0	40	1	0	0	0	0	0	128.000	2	0	0	0	0	0	0	60.0	14.00	1.3	41.0	.	84	40364	704.0	7.0048	0.51	0.23	0.12	141.0	855.0	1.600	0.00	2.90	.	.
2179134	9	3	64	8	1	45	74.1328	32.3884	0	1	0	0	0	0	0	41	1	0	1	0	0	0	158.000	3	1	0	0	0	0	0	90.0	3.00	1.0	33.0	339	93	1504	7.0	5.7933	0.77	0.72	.	141.0	.	2.760	0.52	48.50	15644.0	3.10
2183170	13	3	36	13	0	80	74.5873	27.2266	0	1	0	0	0	0	0	26	1	0	0	1	1	0	76.000	10	1	0	1	1	0	0	53.0	12.00	2.4	36.0	304	65	4252	8.0	12.8215	1.09	0.24	69.68	110.0	614.0	0.000	0.37	27.70	9403.0	2.95
2200042	18	2	2	.	.	19.281144601	80.6735	20.9366	1	0	0	0	0	0	1	37	1	0	1	0	0	0	75.714	5	1	0	0	0	0	0	137.0	8.00	3.4	34.0	501	97	751	6.6	8.4814	0.78	0.36	0.12	267.0	736.0	3.100	0.00	61.30	9381.0	6.53
2201784	9	2	8	9	0	20	66.4476	20.9563	0	0	0	0	0	0	0	27	1	0	1	0	0	0	101.250	5	1	0	0	0	0	0	38.0	16.00	1.2	32.0	232	88	1884	5.2	9.3151	0.64	0.42	0.14	111.0	1444.0	0.000	0.00	48.50	11254.0	4.31
2204741	3	3	47	1	2	45	71.5537	22.9630	1	0	0	0	0	0	1	21	1	0	0	0	0	0	225.000	9	0	1	0	0	0	0	58.0	24.00	1.4	24.0	27	75	1066	3.0	3.9045	0.08	0.08	0.47	.	4424.0	0.000	0.00	30.40	.	.
2225825	.	2	4	.	3	22	71.4579	22.6940	1	0	0	0	0	0	0	44	1	0	1	0	0	0	130.000	5	1	0	0	0	0	0	97.0	9.00	0.9	40.0	360	85	1266	7.7	15.0919	0.52	0.69	0.30	126.0	918.0	4.800	0.40	117.50	12581.0	9.34
2241843	5	3	5	1	4	21	70.8966	35.1112	1	1	0	0	1	0	0	34	1	1	1	0	0	0	114.000	5	1	0	0	0	0	0	49.0	25.00	1.3	42.0	.	92	469	6.8	3.5879	1.91	0.24	0.10	101.0	1932.0	2.510	0.00	14.40	7751.0	1.86
2262105	14	3	1	.	.	51.264448636	81.3607	31.2500	0	1	0	0	0	0	0	42	1	1	1	0	0	0	52.000	6	1	0	0	0	0	0	72.0	13.00	2.0	35.0	240	74	3381	9.1	9.8000	0.82	0.71	0.71	101.0	601.0	14.790	0.85	90.60	4809.0	18.84
2264488	12	3	2	11	1	45	67.2635	32.5090	1	1	0	1	0	0	0	33	0	0	0	0	0	0	120.000	3	0	0	0	0	0	0	77.0	9.00	3.0	41.0	533	52	1925	9.8	9.7400	0.78	0.43	0.11	176.0	3938.0	1.400	0.00	47.70	10764.0	4.43
2270421	.	2	10	.	.	50	66.8090	46.8256	1	1	0	0	0	0	0	33	1	0	0	0	0	0	115.714	6	1	0	0	0	0	1	327.0	10.00	1.1	29.0	155	71	.	5.3	4.1268	0.53	0.82	0.81	.	.	9.400	1.35	16.60	8147.0	2.04
2272978	8	2	3	6	2	50	72.9582	32.0461	1	1	0	1	0	0	0	39	1	0	1	0	0	0	122.000	3	1	0	0	0	0	0	77.0	10.26	1.7	44.0	300	89	304	5.8	10.5628	1.13	0.73	0.02	176.0	684.0	3.210	1.47	47.72	3887.0	12.28
2294135	30	3	1	30	0	24	59.7317	15.9546	1	0	0	0	0	0	0	35	1	0	0	0	0	0	347.619	4	0	0	0	0	0	0	94.0	15.39	1.3	36.0	460	78	3060	7.2	18.3781	0.70	2.15	1.21	132.0	2208.0	8.300	0.40	280.00	12199.0	22.95
2308370	9	3	3	4	5	31	52.8159	35.7130	1	1	0	0	1	0	0	30	1	0	1	0	0	0	70.000	5	1	0	0	0	0	0	79.0	6.00	1.0	42.0	304	100	433	6.6	6.3248	0.92	0.48	0.06	17.5	1172.0	4.600	0.00	17.90	6290.0	2.85
2309448	8	2	1	8	0	48	68.8953	29.7442	1	0	0	0	0	0	1	42	1	0	1	0	0	0	162.222	4	1	0	0	0	0	0	98.0	11.00	1.2	42.0	309	93	1130	.	5.5195	1.50	0.48	0.11	.	191.0	2.500	0.50	6.30	19172.0	0.33
2310255	9	3	6	.	.	0	76.4408	43.8152	0	1	0	0	0	1	0	45	1	0	1	0	0	0	31.000	6	1	0	0	0	0	0	134.0	8.55	1.5	35.0	212	86	701	7.4	13.4483	0.49	0.63	0.11	132.0	1030.0	14.600	3.09	316.00	1989.0	158.87
2320251	11	2	2	10	1	10	76.9090	39.3426	1	1	0	1	1	1	0	45	1	0	0	0	0	0	243.333	5	0	0	0	0	0	1	316.0	5.00	0.8	40.0	169	19	464	8.0	.	.	.	0.35	.	1475.0	8.300	.	36.00	7835.0	4.59
2323108	15	3	4	12	3	16	63.5044	22.2816	0	0	0	0	0	0	1	50	0	0	1	0	0	0	195.000	9	1	0	0	0	0	1	57.0	3.42	1.9	34.0	106	94	558	7.9	2.3600	0.26	0.24	0.28	67.6	874.0	6.750	0.00	18.47	6548.0	2.82
2343460	10	2	5	6	4	39	84.6379	23.1214	1	0	0	1	0	1	0	43	1	0	0	0	0	0	295.238	5	0	0	0	0	0	0	221.0	9.00	1.4	38.0	301	73	547	7.2	9.4848	1.12	1.85	0.22	.	.	2.000	0.00	32.70	4523.0	7.23
2372121	9	3	44	4	5	35	83.0226	24.0955	1	0	0	1	1	0	0	72	1	0	0	0	0	1	108.333	12	1	0	0	1	0	1	346.0	18.00	2.6	30.0	328	73	7201	7.3	.	.	.	1.20	.	2109.0	8.370	0.16	74.50	2307.0	.
2372838	9	2	2	8	1	15	82.7050	26.3469	1	0	0	1	0	0	0	28	1	0	0	0	0	0	385.714	3	0	0	0	0	0	0	91.0	10.26	1.3	38.0	229	71	1228	7.0	10.1947	0.64	0.31	0.19	94.9	499.0	1.900	0.00	45.10	11243.0	4.01
2382504	7	2	1	7	0	43	70.8966	30.1928	1	1	0	0	0	0	0	42	1	0	0	0	0	0	142.000	4	0	0	0	0	0	0	114.0	11.00	1.8	42.0	186	93	1939	8.6	6.9000	0.62	0.67	0.17	102.0	2068.0	1.200	0.80	14.40	5304.0	2.71
2458318	1	3	1	2	-1	50	67.6441	27.2509	1	0	0	0	0	0	0	48	1	0	0	1	1	0	67.000	10	1	0	1	0	0	0	208.0	6.84	1.7	37.0	307	89	.	7.0	11.3647	0.63	0.41	9.79	.	1680.0	13.120	0.79	43.50	8043.0	5.41
2470589	9	3	1	.	.	55.313184007	72.8350	22.7336	0	0	0	0	0	0	0	36	1	0	1	0	0	0	101.429	4	1	0	0	0	0	0	48.0	7.00	2.1	40.0	180	88	640	7.6	3.9918	0.56	0.27	0.14	65.5	.	2.910	0.00	20.29	4539.0	4.47
2473166	10	2	6	5	5	12	71.0773	24.1238	1	0	0	0	0	0	0	46	1	0	1	0	0	0	126.000	3	1	0	0	0	0	0	82.0	8.00	1.1	38.0	203	86	400	8.0	16.1895	0.75	1.49	0.11	.	1023.0	10.300	0.00	49.90	9185.0	5.43
2482118	6	2	1	6	0	61	60.4819	30.6689	1	1	0	0	0	1	1	38	0	0	1	0	0	0	95.714	6	1	0	0	0	0	0	113.0	11.00	1.2	38.0	346	87	1494	7.2	.	.	.	0.12	.	824.0	1.600	0.00	106.90	5296.0	20.19
2485753	14	3	27	14	0	68	68.3066	31.5334	1	1	0	1	1	1	0	37	0	0	0	0	0	1	275.000	10	0	0	0	0	0	1	461.0	15.00	2.3	33.0	166	65	2664	.	11.0165	0.32	0.24	2.02	.	746.0	.	.	226.50	.	.
2497193	8	2	1	8	0	30	44.4408	37.6917	1	1	0	0	0	0	0	18	0	0	0	0	0	0	433.333	2	0	0	0	0	0	0	103.0	12.00	1.1	41.0	.	59	1200	7.6	9.7944	0.78	0.49	0.20	187.0	636.0	10.100	1.20	137.30	13330.0	10.30
2518544	5	2	38	15	-10	10	69.6400	27.7319	0	0	0	1	0	0	0	51	0	0	0	1	1	0	403.000	10	0	0	1	0	0	1	205.0	6.00	0.7	25.0	275	81	2183	5.5	5.4645	1.74	0.45	0.18	114.0	2692.0	.	.	.	.	.
2543574	8	3	4	5	3	15	74.7570	23.0950	1	0	0	1	0	0	0	46	1	0	1	0	0	0	125.000	5	1	0	0	0	0	0	102.0	6.84	1.4	38.0	340	49	574	7.1	.	.	.	0.11	187.0	1033.0	22.300	0.20	63.00	2622.0	24.03
2567221	10	3	1	10	0	83	50.5106	46.1651	1	1	0	0	0	0	0	22	1	1	1	0	0	0	114.000	3	1	0	0	0	0	0	92.0	10.26	0.9	41.0	242	83	993	7.5	2.3771	0.94	0.25	0.17	120.0	1058.0	3.470	5.50	17.60	.	.
2587609	.	2	2	.	.	54.330194017	82.5873	25.2342	0	0	0	0	0	0	0	72	1	0	0	1	1	0	300.000	10	0	0	1	1	0	0	82.0	24.00	2.0	38.0	285	62	4677	4.3	15.3330	1.06	2.38	0.65	.	.	1.200	0.00	7.30	11647.0	0.63
2599725	3	1	3	4	-1	56	64.2272	19.6927	1	1	0	0	1	0	0	41	1	0	0	0	0	0	168.262	6	0	0	0	0	0	1	67.0	8.55	1.0	36.0	370	81	4400	7.0	6.8000	1.30	0.79	0.18	106.0	.	2.200	0.00	0.00	.	.
2618329	7	3	7	6	1	75	78.2533	22.2861	1	0	0	1	0	0	0	37	1	0	0	0	0	0	95.000	6	1	0	0	0	0	0	133.0	14.00	2.2	34.0	267	73	400	6.4	.	.	.	0.23	120.0	413.0	6.100	1.00	18.10	3897.0	4.64
2648196	5	3	1	.	.	35.263625702	75.4086	23.0300	0	0	0	0	0	0	0	41	1	0	0	0	0	0	415.625	3	0	0	0	0	0	0	29.0	3.00	1.0	31.0	130	92	1000	6.6	1.4001	0.28	0.06	1.06	.	.	14.400	0.00	207.00	20488.0	10.10
2650372	9	3	2	8	1	30	60.8378	27.9680	1	0	0	0	0	0	0	43	1	0	0	0	0	0	86.448	2	0	0	0	0	0	0	70.0	8.55	1.8	43.0	252	94	800	7.0	4.8000	0.72	0.28	0.07	133.0	951.0	1.510	1.10	1.44	.	.
2661403	13	3	2	.	.	33.43511604	51.1102	32.5760	1	1	0	0	0	0	0	13	1	0	0	0	0	0	150.000	3	1	0	0	0	0	0	57.0	14.00	1.6	43.0	477	80	1255	8.3	7.6199	1.07	0.42	0.32	250.0	2892.0	1.500	0.10	2.50	.	.
2664843	.	3	1	.	0	75	74.8747	27.4908	1	0	0	0	1	0	1	47	0	0	0	0	0	0	352.381	7	0	0	0	0	0	1	128.0	10.26	0.6	27.0	115	87	711	8.7	2.1794	0.29	0.12	0.16	184.0	1310.0	9.650	2.59	51.37	7740.0	6.64
2666901	11	2	5	.	.	28.036048525	53.9849	33.4120	1	1	0	0	0	0	0	22	1	0	0	0	0	0	557.143	2	0	0	0	0	0	0	78.0	6.84	2.1	44.0	235	98	888	7.7	.	.	.	0.26	.	2458.0	1.600	0.00	10.50	.	.
2672008	8	3	3	7	1	27	68.1040	25.7371	1	0	0	0	0	0	0	37	1	0	1	0	0	0	45.333	5	1	0	0	0	0	0	84.0	13.00	1.3	45.0	149	89	518	7.1	8.1169	0.82	1.32	0.22	190.0	502.0	6.750	2.03	49.10	9274.0	5.29
2680355	12	3	4	12	0	40	50.8063	24.0175	1	0	0	0	0	0	0	24	0	0	1	0	0	0	91.667	4	1	0	0	0	0	0	79.0	14.00	0.9	42.0	297	100	887	7.7	3.6000	4.03	0.19	0.12	102.0	1657.0	1.090	0.00	63.00	12639.0	4.98
2685226	.	3	1	.	0	70	67.2663	29.9885	0	1	0	0	0	0	0	45	1	0	1	0	0	0	134.000	9	1	0	0	0	0	0	61.0	6.84	1.4	36.0	142	75	1363	6.8	2.9531	1.46	0.54	0.55	184.0	326.0	5.300	0.00	52.55	10064.0	5.22
2685359	6	3	1	6	0	49	40.5038	31.1419	1	1	0	0	0	0	0	15	1	1	0	0	0	0	361.905	3	1	0	0	0	0	0	67.0	23.94	1.3	43.0	175	76	725	7.6	6.6000	1.20	0.45	0.30	128.0	2574.0	6.650	0.00	89.00	11701.0	7.61
2702709	14	3	7	15	-1	60	48.8433	37.8740	1	1	0	0	0	0	0	33	1	1	1	0	0	0	107.273	4	1	0	0	0	0	0	73.0	8.00	1.1	41.0	349	99	831	8.0	17.0209	1.50	0.45	2.89	118.0	656.0	2.490	0.00	260.00	9740.0	26.69
2729422	13	2	1	.	.	49	61.3142	29.0548	1	0	0	0	0	0	0	28	1	0	0	0	0	0	304.762	2	0	0	0	0	0	0	87.0	13.68	1.6	44.0	418	78	12388	6.7	14.6616	0.78	0.88	0.23	.	1254.0	1.500	0.00	10.90	6148.0	1.77
2733342	1	3	1	1	0	76	57.5715	33.9674	1	1	0	0	0	0	0	31	1	0	1	0	0	0	85.000	6	1	0	0	0	0	0	91.0	9.00	1.1	39.0	182	99	1433	5.2	5.4000	1.50	0.60	1.12	113.0	222.0	4.200	0.00	36.40	7642.0	4.76
2733885	17	2	2	16	1	47	71.8056	28.7889	1	0	0	0	0	0	0	47	1	0	1	0	0	0	62.500	7	1	0	0	0	0	1	58.0	6.84	1.4	39.0	211	83	1533	9.0	5.7017	0.60	0.33	0.20	108.0	1599.0	5.300	1.10	8.10	13079.0	0.62
2735549	5	2	1	5	0	33	67.5893	25.0593	1	0	0	0	0	0	0	29	1	0	1	0	0	0	152.000	1	0	0	0	0	0	0	93.0	10.00	1.7	42.0	295	100	2012	7.0	6.5000	0.73	0.28	2.13	128.0	1036.0	20.500	0.00	101.40	10182.0	9.96
2735669	4	3	56	.	.	28.063175286	74.8036	21.4506	1	0	0	1	0	1	0	75	0	0	1	1	1	0	53.000	14	1	0	1	1	0	1	72.0	18.81	3.4	34.0	299	32	900	4.0	.	.	.	1.53	.	332.0	5.400	4.52	33.40	2032.0	16.44
2756980	11	2	1	11	0	52	47.3593	40.5730	1	1	0	0	0	1	1	27	1	0	0	0	0	0	323.333	3	0	0	0	0	0	0	160.0	12.00	1.1	38.0	222	89	757	8.0	4.5344	1.08	0.32	.	.	.	5.500	2.70	74.70	17915.0	4.17
2774603	12	3	2	14	-2	19	34.4914	29.3878	1	0	0	0	0	0	0	14	1	0	1	0	0	0	133.333	3	1	0	0	0	0	0	77.0	11.00	1.1	48.0	275	100	539	6.8	4.9000	1.30	0.48	0.11	118.0	509.0	2.900	0.11	31.40	11033.0	2.85
2782966	8	3	1	8	0	18	67.2060	23.0300	1	0	0	0	0	0	0	26	1	0	0	0	0	0	78.750	3	0	0	0	0	0	0	84.0	6.00	1.7	40.0	230	96	5942	7.2	7.5864	0.80	0.23	0.96	113.0	1209.0	0.000	0.00	2.32	18482.0	0.13
2798437	2	2	1	2	0	30	68.5695	31.7714	1	1	0	1	0	1	1	113	1	0	0	1	1	1	79.000	17	1	0	1	1	0	1	458.0	8.55	2.1	43.0	94	67	7000	7.8	.	.	.	65.66	.	3480.0	.	.	.	.	.
2813185	.	2	2	.	0	18	62.7269	29.2969	0	0	0	0	0	1	1	37	1	0	0	0	0	0	266.667	5	0	0	0	0	0	1	334.0	3.42	0.9	29.0	199	90	2426	7.0	6.3009	0.67	0.40	.	.	1322.0	.	.	.	.	.
2829156	7	2	2	7	0	43	40.2464	33.3759	1	1	0	0	0	0	1	41	0	0	1	0	0	0	128.000	3	1	0	0	0	0	0	71.0	3.42	1.2	40.0	397	.	431	7.0	5.2832	2.84	0.62	.	40.8	476.0	11.020	3.10	57.80	17773.0	3.25
2834637	12	3	7	.	.	36.145587892	32.6680	39.5447	1	1	0	0	0	0	0	17	1	0	1	0	0	0	116.667	4	1	0	0	0	0	0	76.0	15.00	0.8	41.0	232	100	600	5.6	4.9000	0.80	0.47	0.06	158.0	1538.0	1.420	0.00	31.00	7454.0	4.16
2843971	6	2	2	6	0	50	57.9220	26.3101	1	0	0	0	0	0	0	23	1	0	0	0	0	0	86.667	3	0	0	0	0	0	0	88.0	9.00	1.1	39.0	282	97	627	8.7	9.0749	0.90	0.48	0.61	161.0	432.0	4.600	2.06	46.00	7685.0	5.99
2848032	10	3	7	12	-2	75	55.7618	29.2839	1	0	0	0	0	0	0	24	1	0	0	0	1	0	58.000	9	0	0	1	1	0	0	86.0	11.00	1.3	41.0	223	.	1068	7.2	6.4400	0.64	0.16	0.38	147.0	4035.0	3.900	0.00	128.70	4635.0	27.77
2855000	10	3	1	39	-29	50	60.1533	34.4777	1	1	0	1	0	0	0	44	1	0	1	0	0	0	166.000	6	1	0	0	0	0	0	270.0	12.00	1.4	40.0	215	88	581	7.8	.	.	.	2.96	.	353.0	8.960	.	668.90	8197.0	81.60
2860416	15	3	1	15	0	30	68.2847	24.4473	1	0	0	0	0	0	0	29	1	0	1	0	0	0	270.000	3	1	0	0	0	0	0	71.7	24.00	1.6	52.0	262	86	648	7.5	5.6000	0.63	0.50	0.13	106.0	778.0	29.700	6.79	497.00	7748.0	64.15
2863592	3	2	1	3	0	0	70.9213	22.8571	1	0	1	0	1	0	1	56	1	0	1	0	0	0	124.000	4	1	0	0	0	0	0	103.0	15.39	2.2	41.0	.	80	1337	4.0	4.9099	0.60	0.24	0.15	149.0	2187.0	5.000	0.00	366.40	11270.0	32.51
2877242	11	3	1	11	0	48	69.4593	30.1194	1	1	0	0	0	0	0	41	1	0	1	0	0	0	148.000	7	1	0	0	0	0	0	70.0	35.00	5.9	45.0	132	56	50000	2.6	7.4000	0.65	0.41	0.23	122.0	769.0	3.360	0.00	26.83	3684.0	7.28
2880183	5	2	1	5	0	38	74.7187	30.4218	1	1	0	1	1	0	0	34	1	0	0	0	0	0	323.810	5	0	0	0	0	0	0	142.0	13.68	1.0	44.0	123	97	1010	4.9	2.3396	0.24	0.14	0.09	40.7	267.0	11.100	0.00	1.80	8936.0	0.20
2892875	8	3	1	8	0	55	58.1054	40.6489	0	1	0	0	0	0	0	26	1	0	1	0	0	0	164.000	4	1	0	0	0	0	0	40.0	6.00	0.8	38.0	347	100	700	6.0	4.3000	1.30	0.15	0.02	161.0	396.0	4.300	0.00	15.90	6983.0	2.28
2901977	18	3	4	15	3	27	65.5222	25.7117	0	0	0	0	0	0	1	45	0	0	1	0	0	0	144.000	5	1	0	0	0	0	0	50.0	9.00	1.7	35.0	131	88	1265	8.4	0.5046	0.30	0.06	0.14	161.0	2157.0	7.820	0.00	123.80	8632.0	14.34
2902642	10	1	10	5	5	52	63.4004	30.1631	1	1	0	0	0	0	0	56	0	1	1	0	1	0	186.000	12	1	0	1	0	0	1	84.0	6.84	1.1	47.0	304	92	1900	7.6	2.9000	1.70	0.50	0.46	178.0	2686.0	4.260	0.00	4994.00	.	.
2903266	33	2	1	33	0	73	58.0178	43.1711	1	1	0	0	1	0	0	31	1	0	0	1	1	0	246.875	7	1	0	1	0	0	0	91.0	10.26	1.4	49.0	202	72	2007	4.1	.	.	.	0.20	.	43.0	2.300	0.00	108.10	8971.0	12.05
2916168	3	2	2	3	0	75	69.0021	26.4490	1	0	1	0	0	0	0	33	1	0	1	0	0	0	142.000	9	1	1	0	0	0	0	61.0	68.40	3.1	27.0	37	23	3576	1.2	1.4784	0.11	0.09	0.41	55.6	437.0	5.500	0.10	40.30	5506.0	7.32
2916312	12	1	8	10	2	37.328077211	48.2190	25.1825	1	0	0	0	0	0	0	27	0	0	1	0	0	0	135.556	4	1	0	0	0	0	0	63.0	6.84	1.2	36.0	202	88	1400	8.0	1.4000	0.48	0.08	.	174.0	1796.0	2.543	0.00	80.45	.	.
2928991	2	3	2	1	1	55	60.0411	34.7222	1	1	0	0	0	0	1	35	1	0	1	0	0	0	70.000	4	1	0	0	0	0	0	124.0	8.00	1.1	32.0	175	86	897	5.0	7.1000	0.40	0.12	3.69	125.0	234.0	4.630	0.67	14.92	8685.0	1.72
2933774	5	2	1	3	2	23	87.8905	25.5167	0	1	0	1	0	0	0	35	1	0	1	0	0	0	108.000	4	1	0	0	0	0	0	49.0	7.00	1.5	35.0	533	70	1202	10.0	13.3380	0.42	0.32	0.71	130.0	891.0	2.700	0.00	27.00	13924.0	1.94
2937289	2	1	2	1	1	23	52.1451	29.4023	1	0	0	0	0	1	0	38	0	0	0	0	0	1	58.181	4	0	0	0	0	0	1	788.0	.	.	45.0	400	73	16400	6.0	26.2568	1.60	2.48	.	.	.	.	.	.	.	.
2940335	5	3	2	5	0	45	50.1355	23.1214	1	0	0	0	0	0	0	15	1	0	0	0	0	0	272.222	3	0	0	0	0	0	0	69.0	12.00	2.0	40.0	333	100	786	7.7	9.0200	0.45	0.43	.	161.0	10254.0	1.000	3.90	15.70	10254.0	1.53
2944770	7	3	7	5	2	50	63.3183	26.0547	0	0	0	0	0	0	0	34	1	0	1	0	0	0	130.000	10	1	0	0	0	0	1	57.0	12.00	2.2	28.0	56	55	749	2.8	6.9030	0.31	0.54	0.31	178.0	471.0	4.400	0.00	28.40	6645.0	4.27
2957901	8	2	2	7	1	75	69.5195	31.3146	1	1	0	0	0	0	0	35	1	0	1	0	0	0	116.000	5	1	0	0	0	0	0	126.0	8.55	1.7	42.0	351	87	1038	10.6	6.2200	1.11	1.10	0.80	282.0	1257.0	3.200	0.00	27.40	3978.0	6.89
2977225	10	2	5	6	4	25	44.4326	50.9259	1	1	0	0	0	0	0	27	1	0	1	0	0	0	184.000	1	0	0	0	0	0	0	88.0	14.00	1.1	41.0	194	84	477	9.6	8.1089	0.50	0.29	8.32	.	1263.0	6.200	0.10	75.50	6753.0	11.18
2984133	7	2	1	7	0	53	65.2211	19.4939	1	0	0	0	0	0	0	40	1	0	0	0	0	0	180.000	3	0	0	0	0	0	0	52.0	11.00	1.3	32.0	512	83	5565	9.2	5.6077	0.54	0.44	0.15	174.0	2743.0	1.500	0.70	10.90	13905.0	0.78
2986441	11	3	1	11	0	10	81.6235	22.7875	1	0	0	1	0	0	1	78	1	0	1	0	0	0	84.000	9	1	0	0	0	0	1	639.0	11.00	1.8	45.0	340	72	2041	10.3	8.1257	0.42	0.28	1.43	125.0	4577.0	7.330	0.00	33.00	4708.0	7.01
3001435	15	3	6	17	-2	55	57.1608	38.9224	1	1	0	0	0	0	0	37	1	0	1	0	0	0	380.000	4	1	0	0	0	0	0	71.0	12.00	3.0	38.0	304	85	1389	6.8	6.9000	0.87	0.29	11.41	70.0	1850.0	411.000	3.84	2040.10	12397.0	164.56
3024421	10	3	4	22	-12	22	66.1875	26.0617	1	0	0	0	1	0	0	36	1	0	1	0	0	0	124.000	5	1	0	0	0	0	0	125.0	12.00	2.6	44.0	348	88	437	5.5	9.7920	0.22	0.59	0.10	74.0	749.0	21.300	0.10	44.50	7170.0	6.21
3037221	.	1	2	.	0	0	56.2437	18.6268	1	0	0	0	0	0	1	77	0	0	0	1	1	0	78.000	15	0	1	1	0	0	1	108.0	34.20	7.5	43.0	25	50	.	5.1	7.8000	0.20	0.10	70.00	13.4	79247.0	.	.	.	.	.
3045742	5	3	1	5	0	44	68.7036	24.6755	1	0	0	0	0	0	0	27	1	0	1	0	0	0	130.000	4	1	0	0	0	0	0	71.0	9.00	1.3	40.0	158	88	1251	7.9	5.7000	0.59	0.37	0.05	282.0	508.0	7.880	5.62	16.31	14688.0	1.11
3050207	14	2	2	9	5	24	78.2396	18.6226	0	0	0	0	0	0	1	41	1	0	1	0	0	0	120.000	4	1	0	0	0	0	0	43.0	10.00	2.1	37.0	241	82	1267	6.0	4.6683	0.15	0.05	0.08	223.0	634.0	6.900	0.20	118.70	7835.0	15.15
3056263	2	3	2	1	1	36	65.6071	23.0825	1	0	0	0	0	0	1	51	0	0	0	0	0	0	64.000	2	0	0	0	0	0	0	57.0	6.84	1.3	27.0	267	81	1772	7.2	4.7576	0.21	0.65	0.26	134.0	2018.0	16.120	1.40	361.00	10342.0	34.91
3069311	8	1	6	11	-3	42	52.4901	27.6807	1	0	0	0	0	0	0	34	0	0	1	0	0	0	142.500	5	1	0	0	0	0	0	67.0	8.55	1.1	39.0	286	93	.	8.0	6.4000	0.90	0.46	0.26	70.0	.	4.910	0.00	123.00	.	.
3069731	8	1	8	.	.	61.758630488	63.2225	28.4091	1	0	0	0	0	0	0	40	0	0	1	0	0	0	83.333	4	1	0	0	0	0	0	65.0	9.00	1.3	38.0	267	.	1913	7.5	3.2000	0.36	0.10	0.26	25.8	622.0	2.800	0.00	169.00	.	.
3073354	7	1	1	7	0	60	65.8371	43.7295	1	1	0	1	0	0	0	47	0	0	0	1	1	0	110.000	9	1	0	1	0	0	1	131.0	10.26	1.3	43.0	176	90	8000	8.0	3.2735	0.36	0.10	0.26	.	681.0	6.700	0.50	100.96	.	.
3076584	78	3	78	79	-1	90	55.7290	19.4674	1	0	0	0	0	0	0	32	0	0	1	0	0	0	48.000	6	1	1	0	0	0	0	38.0	11.97	1.4	32.0	31	74	2246	9.0	18.5024	0.29	0.44	0.23	302.0	11750.0	14.700	0.00	55.40	.	.
3077318	6	1	4	.	.	21.451894936	76.4052	27.9709	0	0	0	0	0	0	1	54	0	0	1	0	0	0	80.000	8	1	0	0	0	0	0	133.0	3.42	1.1	26.0	238	58	1100	7.0	2.6000	0.47	0.10	1.10	171.0	1846.0	19.800	2.10	190.00	28416.0	6.69
3100181	11	2	2	9	2	35	77.7194	31.4879	1	1	0	0	0	0	0	33	1	0	1	0	0	0	160.000	4	1	0	0	0	0	0	54.0	7.00	1.5	38.0	226	.	1090	7.5	6.7132	0.57	0.27	0.13	141.0	1948.0	5.200	3.70	13.90	13228.0	1.05
3100281	8	3	8	8	0	20	69.4812	16.4844	0	0	0	0	0	0	1	42	1	0	0	0	0	0	194.286	3	0	0	0	0	0	0	45.0	41.00	1.0	30.0	276	76	8	1503.0	3.6941	0.43	0.23	0.04	.	1137.0	3.400	0.10	23.80	4164.0	5.72
3100315	3	2	1	2	1	33	74.0616	34.8765	1	1	1	0	0	1	0	46	1	0	0	1	1	0	96.000	15	1	0	1	0	0	1	70.0	12.00	0.6	35.0	71	.	1216	6.0	2.4048	0.40	0.43	0.11	.	226.0	28.900	5.50	4981.40	7637.0	652.27
3100500	11	2	2	10	1	37	66.8994	32.3918	1	1	0	0	0	0	0	29	1	0	1	0	0	0	156.000	3	1	0	0	0	0	0	72.0	10.00	1.2	37.0	318	86	1859	7.0	7.3828	1.09	0.76	0.04	302.0	1123.0	4.800	5.20	6.60	4873.0	1.35
3101885	4	2	1	3	1	39	72.5311	24.4995	0	0	0	0	0	0	0	40	1	0	1	0	0	0	128.000	5	1	0	0	0	0	0	135.0	5.00	2.6	36.0	250	85	2553	8.0	16.1758	0.79	0.62	0.61	141.0	2142.0	1.300	0.00	17.60	24854.0	0.71
3103106	10	2	2	10	0	48	68.5914	34.5271	0	1	0	0	0	0	0	28	1	0	0	0	0	0	232.500	5	0	0	0	0	0	1	70.0	9.00	1.7	40.0	239	92	1140	7.0	5.1100	0.39	0.37	0.12	132.0	146.0	3.000	0.00	12.70	14354.0	0.88
3103226	7	2	3	5	2	37	70.1300	30.7438	0	1	0	0	0	0	0	38	1	0	1	0	0	0	78.000	5	1	0	0	0	0	0	92.0	10.00	1.7	38.0	210	96	603	6.7	5.0600	0.94	0.30	0.15	44.3	1187.0	3.800	1.00	53.50	7003.0	7.64
3105121	9	2	1	9	0	25	70.9788	24.2901	1	1	0	0	0	0	0	32	1	0	1	0	0	0	204.000	3	1	0	0	0	0	0	61.3	13.00	1.8	42.6	315	64	14799	8.7	5.2153	0.52	0.16	0.06	.	299.0	1.200	1.20	3.00	12231.0	0.25
3105367	6	2	3	6	0	24	69.8535	30.0712	1	1	0	0	0	0	0	32	1	0	0	0	0	0	385.714	3	0	0	0	0	0	0	60.0	10.26	1.6	46.0	167	80	1707	7.5	6.6200	0.59	0.15	0.30	132.0	3065.0	3.900	1.60	9.30	16062.0	0.58
3106260	8	2	1	8	0	55	78.8309	37.1094	0	1	0	0	0	0	1	25	1	0	0	0	0	0	490.476	2	0	0	0	0	0	0	67.0	14.00	0.7	33.0	219	83	3193	5.9	4.3883	0.96	0.43	0.16	44.3	150.0	3.900	1.20	25.30	32343.0	0.78
3106420	9	2	1	9	0	54	76.5722	32.3232	0	1	0	0	0	0	1	33	1	0	0	0	0	0	78.000	3	0	0	0	0	0	0	68.0	9.00	1.3	36.0	253	13	674	7.6	6.0500	0.46	0.36	0.17	105.0	1677.0	9.400	0.00	51.80	8219.0	6.30
3107053	3	2	2	2	1	68	64.4627	28.7889	1	0	0	0	0	0	0	36	1	0	1	0	0	0	118.000	5	1	0	0	0	0	0	112.0	7.00	2.2	40.0	246	65	2519	7.4	.	.	.	0.46	97.6	680.0	0.700	0.00	5.10	11521.0	0.44
3107666	9	2	1	9	0	75	69.0048	27.8125	0	0	0	0	0	0	0	28	1	0	0	0	0	0	371.429	2	0	0	0	0	0	0	108.0	15.00	1.5	39.0	292	91	2955	7.7	15.0500	0.50	0.71	0.47	.	921.0	1.700	0.00	21.70	5976.0	3.63
3107762	6	2	1	6	0	47	66.2094	26.3510	1	0	0	1	0	0	0	35	1	0	0	0	0	0	91.250	3	0	0	0	0	0	0	89.0	14.00	1.1	46.0	114	85	1393	7.4	5.7000	1.30	0.51	0.22	96.6	3988.0	4.700	0.00	7.10	12718.0	0.56
3107871	4	2	1	17	-13	74	70.3025	30.5190	1	1	0	0	0	0	0	46	1	0	0	0	0	0	66.000	5	1	0	0	0	0	0	106.0	13.68	1.5	49.0	402	93	19870	7.9	11.1165	0.37	0.37	0.80	.	1708.0	21.900	0.00	23.40	8957.0	2.61
3108263	11	2	3	10	1	76	75.6879	27.1605	1	0	0	0	0	0	0	44	1	0	1	0	0	0	62.000	4	1	0	0	0	0	0	89.0	5.13	1.4	48.0	171	.	1382	7.4	3.1000	0.57	0.45	0.11	96.5	2190.0	2.000	0.00	2.90	5594.0	0.52
3108272	7	2	4	5	2	17	73.5414	28.6777	0	0	0	0	0	0	0	27	1	0	1	0	0	0	168.889	5	1	0	0	0	0	0	77.0	6.84	1.7	32.0	347	83	1980	.	7.2920	0.40	0.86	.	.	262.0	3.300	0.00	19.60	13865.0	1.41
3108372	7	2	1	7	0	69	72.2327	27.0835	1	0	0	0	0	0	0	37	0	0	1	1	1	0	53.333	8	1	0	1	0	0	0	56.0	17.00	1.9	41.0	212	84	1586	7.0	7.6117	0.37	0.39	0.10	129.0	1459.0	4.200	0.00	64.50	13536.0	4.77
3108437	12	2	6	7	5	79	54.8282	28.2828	0	0	0	0	0	0	0	35	1	0	0	1	0	0	74.000	5	1	0	0	0	0	0	59.0	10.00	1.8	30.0	335	99	2170	7.7	11.8014	1.21	0.30	0.44	.	220.0	2.100	0.00	34.00	6433.0	5.29
3108530	12	2	1	12	0	65	68.9938	28.6542	0	0	0	0	0	0	0	45	1	0	1	0	0	0	135.000	4	1	0	0	0	0	0	56.0	6.00	1.4	38.0	234	91	2145	7.4	5.6841	0.45	0.19	0.15	96.5	1006.0	0.700	0.00	7.90	13871.0	0.57
3108775	.	2	2	.	.	57.087655637	66.3600	43.7435	1	1	0	0	0	0	0	27	1	0	0	0	0	0	280.952	3	0	0	0	0	0	0	117.0	5.00	1.0	48.0	183	.	1213	5.8	2.7900	2.06	0.51	0.10	129.0	178.0	2.500	0.80	2.20	19479.0	0.11
3109215	8	2	1	8	0	63	72.4654	29.4349	1	0	0	0	0	0	0	42	1	0	1	0	0	0	50.000	4	1	0	0	0	0	0	68.0	15.00	2.1	48.0	422	76	1757	9.4	9.7892	1.09	0.61	0.21	.	2747.0	5.000	0.50	59.70	5360.0	11.14
3110145	6	2	15	5	1	55	63.4305	22.0689	1	0	0	0	0	0	0	27	1	0	0	1	1	0	93.000	11	1	0	1	0	0	0	176.0	16.00	0.8	26.0	302	68	4500	6.8	.	.	.	.	.	1581.0	.	.	.	.	.
3111880	14	2	6	.	.	61.902487945	72.7392	26.8359	1	0	0	0	0	0	0	50	1	0	1	0	0	0	56.000	7	1	0	0	0	0	0	72.8	15.39	1.8	33.0	400	88	6167	6.9	9.5380	0.56	0.21	0.38	139.0	1463.0	5.700	1.00	247.00	4625.0	53.41
3112394	12	2	1	14	-2	46	83.6386	31.2314	1	1	0	0	0	0	0	53	1	0	1	1	0	0	55.000	7	1	0	0	0	0	1	142.0	13.68	1.5	38.0	288	67	1928	7.5	17.4582	0.82	1.04	8.42	105.0	2135.0	4.900	0.00	95.40	6113.0	15.61
3112397	22	2	17	30	-8	94	58.0315	29.7458	1	1	0	0	0	0	0	27	0	0	0	1	0	0	223.000	8	1	0	0	1	0	0	63.0	6.00	4.4	30.0	234	71	2900	7.8	13.6500	1.14	0.49	0.79	.	2883.0	3.200	0.70	186.40	2777.0	67.12
3113195	17	2	7	11	6	40	67.6413	24.0569	1	0	0	0	0	0	0	33	1	0	1	0	0	0	102.000	5	1	0	0	0	0	0	58.0	8.55	1.6	45.0	245	90	395	8.8	10.5817	0.32	0.57	0.58	139.0	2152.0	2.400	0.00	146.30	10731.0	13.63
3114537	10	3	9	.	.	20	66.2094	20.1995	1	0	0	1	0	0	0	48	1	0	1	0	0	0	95.385	6	1	0	0	0	0	0	75.0	20.52	1.6	40.0	403	90	895	0.4	11.7300	0.70	7.90	0.65	108.0	1370.0	1.500	0.00	27.20	10043.0	2.71
3115748	3	2	23	3	0	45	59.1704	23.2072	0	0	0	0	0	0	1	45	1	0	1	0	0	0	56.000	5	1	0	0	0	0	0	46.0	11.00	1.6	40.0	218	73	1926	9.1	14.4450	0.86	0.26	1.18	.	2429.0	1.930	32.00	18.00	7943.0	2.27
3117599	24	2	1	26	-2	80	68.7748	34.6667	0	1	0	0	0	0	0	29	1	0	1	0	1	0	116.000	8	1	0	1	0	0	0	122.0	12.00	2.3	42.0	161	82	50000	2.8	11.6220	1.64	0.45	0.39	.	375.0	5.230	0.50	87.56	11403.0	7.68
3117954	.	3	4	.	3	25	49.1882	27.1605	1	0	0	0	0	0	0	64	1	0	0	1	1	0	207.500	10	0	0	1	1	0	0	156.0	6.84	1.3	42.0	287	85	4237	6.0	3.3300	0.76	0.28	4.98	108.0	1945.0	1.300	0.00	7.40	.	.
3118292	4	3	1	4	0	75	75.8932	45.2005	0	1	0	0	0	0	0	49	1	0	1	0	1	0	43.000	10	1	0	1	0	0	0	229.0	10.00	1.4	34.0	262	84	3381	10.2	23.8780	1.33	1.44	0.99	492.0	644.0	10.900	1.00	45.30	6512.0	6.96
3120221	11	3	3	10	1	29	60.6872	25.8806	0	0	0	0	0	0	0	36	1	0	0	0	0	0	62.000	2	0	0	0	0	0	0	74.0	8.55	1.4	41.0	471	95	832	5.7	5.0500	1.70	0.54	0.11	35.0	509.0	0.500	1.60	4.70	14980.0	0.31
3123051	18	3	3	18	0	50	76.6762	29.7840	1	0	0	0	0	0	1	64	1	0	1	0	0	0	89.000	5	1	0	0	0	0	0	69.0	23.94	2.8	35.0	327	76	1422	8.8	15.6722	1.05	0.58	0.58	492.0	956.0	4.200	0.00	224.00	2580.0	86.82
3125415	7	3	6	4	3	18	68.4052	25.6896	1	0	0	0	0	0	0	23	1	0	0	0	0	0	131.111	3	0	0	0	0	0	0	67.0	6.00	1.2	31.0	252	97	1901	6.9	3.8117	0.64	0.20	0.07	35.0	1462.0	1.500	0.00	73.10	10018.0	7.30
3126561	21	3	21	21	0	80	74.4695	27.4145	1	0	0	1	0	0	0	38	1	0	1	0	0	0	50.000	5	1	0	0	0	0	0	86.0	12.00	1.6	34.0	288	93	700	5.7	10.4881	0.70	0.93	0.06	.	512.0	4.590	0.00	43.75	6332.7	6.91
3127605	11	3	3	9	2	60	51.0719	24.1633	1	0	0	0	0	0	0	24	1	0	1	0	0	0	120.000	4	1	0	0	0	0	0	64.0	11.00	2.0	41.0	158	88	.	7.9	6.6414	0.92	0.44	0.23	.	.	9.820	1.33	634.00	19243.0	32.95
3127849	.	3	1	.	0	60	84.4764	22.3776	1	0	0	1	0	0	0	46	1	0	1	0	0	0	76.250	4	1	0	0	0	0	0	54.0	13.68	2.3	37.0	327	56	2297	5.7	6.9803	0.58	0.39	0.66	.	1479.0	0.700	0.00	25.50	5076.0	5.02
3128614	9	3	2	8	1	24	86.0233	19.1327	1	0	0	0	0	0	0	28	1	0	0	0	0	0	547.619	2	0	0	0	0	0	0	43.0	8.00	1.5	37.0	200	100	846	5.3	7.1672	0.37	0.20	0.24	.	.	.	.	.	.	.
3130462	7	3	1	7	0	62	74.7461	30.6737	0	1	0	0	0	0	0	32	1	0	1	0	0	0	95.714	4	1	0	0	0	0	0	62.0	6.00	1.2	40.0	239	86	820	7.2	7.9383	0.63	0.21	0.17	69.3	1520.0	6.000	0.00	166.00	0.0	.
3133077	5	3	2	2	3	42	81.2512	27.2680	0	0	0	0	0	0	0	59	1	0	0	1	1	0	71.765	9	1	0	1	0	0	0	123.0	6.84	2.3	31.0	293	71	5612	7.8	9.4439	0.49	0.38	7.16	68.6	16349.0	35.400	1.00	47.20	7070.0	6.68
3133452	11	3	1	.	.	17.774866605	63.2471	40.2244	1	1	0	0	0	0	0	36	1	1	0	0	0	0	87.500	2	0	0	0	0	0	0	78.0	12.00	1.1	40.0	253	94	1268	6.8	3.7666	0.45	0.13	0.36	69.3	509.0	0.000	0.00	100.00	8154.0	12.26
3134117	9	3	8	8	1	30	68.1916	31.8878	0	1	0	0	0	0	1	31	1	0	0	0	0	0	342.857	3	1	0	0	0	0	0	60.0	4.00	1.1	37.0	240	100	795	95.0	9.7000	0.52	0.43	0.76	68.6	917.0	.	.	.	.	.
3134556	9	3	2	8	1	74	72.5202	39.4568	0	1	0	0	0	0	0	52	0	0	1	0	0	0	124.000	9	1	0	0	1	0	0	78.0	23.00	5.5	39.0	150	63	3211	5.3	10.9000	0.49	0.50	0.51	147.0	5.3	33.690	0.00	166.00	2425.0	68.45
3135544	14	3	5	18	-4	66	66.7406	29.2969	1	0	1	0	0	0	0	39	1	0	0	1	0	0	133.333	9	1	0	0	1	0	0	86.0	9.00	1.9	39.0	173	78	193	4.8	6.8467	0.65	0.52	0.04	232.0	3222.0	33.000	0.00	67.20	7347.0	9.15
3136268	11	3	2	10	1	39	67.6277	34.2578	0	1	0	0	0	0	0	36	1	0	1	0	0	0	75.000	3	1	0	0	0	0	0	107.0	10.00	0.8	37.0	299	74	1215	7.9	9.9187	0.52	0.57	0.10	33.5	2725.0	149.000	0.00	143.00	13956.0	10.25
3136868	11	3	1	.	.	39.578873003	66.9760	27.0679	1	0	0	0	0	0	0	31	1	0	1	0	0	0	93.333	5	1	0	0	0	0	0	66.0	8.00	1.2	39.9	283	97	679	6.4	8.9445	0.49	0.50	0.10	103.0	3042.0	8.240	0.47	57.30	7032.0	8.15
3136946	11	3	4	.	.	56.780662979	36.0575	46.0938	0	1	0	0	0	0	0	17	1	0	1	0	0	0	57.000	4	1	0	0	0	0	0	44.0	10.00	0.8	42.0	195	98	990	8.2	4.6708	0.59	0.52	0.04	85.9	635.0	3.110	0.68	18.60	11881.0	1.57
3139129	10	3	1	10	0	26	63.9316	28.1530	1	0	0	0	0	0	0	31	0	0	0	0	0	0	357.143	3	1	0	0	0	0	0	93.0	9.00	1.6	41.0	229	92	2661	10.2	5.1975	1.25	0.44	0.64	149.0	1559.0	8.320	0.00	90.90	0.0	.
3139296	3	3	3	3	0	60	65.2485	27.0416	1	0	0	0	0	0	0	39	1	0	1	0	0	0	108.000	4	1	0	0	0	0	0	69.0	19.00	1.9	38.0	228	70	51000	4.4	11.3451	0.37	0.15	0.45	157.0	726.0	0.660	0.33	16.30	4639.0	3.51
3139665	9	3	7	8	1	80	60.1451	31.1359	0	1	0	1	0	0	0	68	1	1	0	1	1	0	108.000	7	1	0	1	0	0	0	67.0	15.39	3.0	37.0	254	88	1300	7.6	.	.	.	.	139.0	1167.0	7.040	0.85	75.95	7555.0	10.05
3143995	9	3	2	.	.	50.271552967	58.9843	30.0000	1	1	0	0	0	0	0	19	1	0	0	0	0	0	186.000	4	1	0	0	0	0	0	93.0	11.00	3.0	49.0	169	72	1777	6.6	3.9162	0.25	0.10	5.15	149.0	1682.0	25.950	0.00	29.10	.	.
3145450	8	3	1	.	.	59.398792857	72.8789	26.0208	1	0	0	0	0	0	0	36	1	1	1	0	0	0	111.667	4	1	0	0	0	0	0	75.0	13.00	1.2	34.0	350	81	13988	7.5	11.8325	0.72	0.45	0.19	157.0	518.0	5.460	0.00	538.60	9402.0	57.29
[truncated: 14 more columns]

## Sheet: Glossary
IPP	Identity
delay_admi_symp	Time from first symptoms to ICU admission
period_admi_cat	Period of admission
delai_hosp_rea	Time from admission to hospital to admission to ICU
delai_symp_CTScan	Time from first symptoms to CT Scan
delai_rea_TDM	Time from ICU admission to CT Scan
Volume	Extension of lung lesion (in %)
AGE_ini	Age
BMI_ini	Body mass index
sex_pat	Gender (Male=1)
OBESE	BMI > 30 kg/m²
MC_hepatique	Hepatic comorbidities
MC_cardio	Cardio-vascular comorbidities
MC_respi	Respiratory comorbidities
MC_renal	Kidney comorbidities
MC_immuno	Immunodepression comorbidities
SAPSCALC_ini	SAPS II
cortico_J1J2	Steroid on admission
Toci_J1J2	Tocilizumab on admission
Opti_only_J1J2	High flow nasal calnula on admission
VMI_J1J2	Invasive mechanical ventilation on admission
catecho_J1J2	Vasopressors on admission
EER_J1J2	Renal replacement therapy on admission
PAO2FIO2_CALC_J1J2	PaO2/FiO2
SOFACALC_J1J2	SOFA on admission
SOFA_RESP_J1J2_cat	Item respiratory SOFA > 2 on admission
SOFA_COAG_J1J2_cat	Item coagulation SOFA > 2 on admission
SOFA_CARDIO_J1J2_cat	Item cardiovasuclar SOFA > 2 on admission
SOFA_NEURO_J1J2_cat	Item neuro SOFA > 2 on admission
SOFA_FOIE_J1J2_cat	Item Liver SOFA > 2 on admission
SOFA_REIN_J1J2_cat	Item Kidney SOFA > 2 on admission
B_CREAT_J1J2	Creatinin on admission
B_BILI_J1J2	Bilirubin on admission
B_LACT_J1J2	Lactate on admission
H_HEMATO_J1J2	Hematocrit on admission
H_PLAQ_J1J2	Platelet on admissoin
H_TP_J1J2	TP on admission
ddimere_J1J2	Ddimer on admission
fibrinogene_J1J2	Fibrinogen on admission
pnn_J1J2	Neutrophils on admission
lymphocyte_J1J2	Lymphocytes on admission
monocyte_J1J2	Monocytes on admission
B_PROCAL_J1J2	Procalcitonin on admission
crp_J1J2	C Reactive protein on admission
ferritine_J1J2	Ferritin on admission
IL10_J1J2	Il10 on admission
IL1_b_J1J2	Il1 on admission
IL6_J1J2	Il6 on admission
HLA_DR_J1J2	HLA DR on admission
IL6_HLA_DR_J1J2	IL6/HLA DR on admission
catecho_all	Vasocpressor during ICU stay
VMI_all	Invasive mechanical ventilation during ICU stay
ecmo_all	ECMO during ICU stay
EER_all	Renal replacement therapy during ICU stay
L_V_all	Duration of ventilatory support during ICU stay
L_VMI	Duration of invasive mechanical ventilation during ICU stay
VFD60	D60 ventilatory free days
PAVM_max2	VAP during ICU stay
ASPER_max	Aspergillosis during ICU stay
ICU_LOS	ICU Length of Stay
H_LOS	Hospital Length of Stay
isDc	Hospital death
DC_60	Death at day 60
